# Supplementary material for: Differences between adjusted vs. non-adjusted loads in velocity-based training: consequences for strength training control and programming
Source: PeerJ. 2021 Mar 23;9:e10942. doi: 10.7717/peerj.10942 (PMC7996068; doi:10.7717/peerj.10942)
Supplement: Supplemental Information 1 — Contains the pre- and post-values of each variable studied in this research. [file peerj-09-10942-s001.xlsm]

## Sheet: Reps_Distribution-Groups
Subject	TOTAL REPS	VELOCITY	REP>0,3 m/s	REP>0,3-0,4 m/s	REP>0,4-0,5 m/s	REP>0,5-0,6 m/s	REP>0,6-0,7 m/s	REP>0,7-0,8 m/s	REP>0,8-0,9 m/s	REP>0,9-1,0 m/s	REP>1,0-1,1 m/s	REP>1,2 m/s	Total
AL1	231	0.855883	0	0	0	0	37	57	58	31	26	22	231
AL2	231	0.844248	0	0	0	0	40	62	50	45	17	17	231
AL3	198	0.854443	0	0	0	11	40	37	42	19	17	32	198
AL4	203	0.868807	0	0	0	1	32	41	52	34	25	18	203
AL5	231	0.867017	0	0	0	0	32	51	60	40	25	23	231
AL6	231	0.870265	0	0	0	1	37	59	45	41	6	42	231
AL7	231	0.854023	0	0	0	8	47	37	60	33	16	30	231
AL8	231	0.857038	0	1	1	4	27	64	47	37	32	18	231
AL9	231	0.849305	0	0	0	3	41	49	59	39	24	16	231
AL10	231	0.871831	0	0	0	1	16	65	59	41	35	17	234
AL11	198	0.864985	0	0	0	1	22	68	30	32	23	22	198
AL12	231	0.856631	0	0	0	0	47	51	54	33	21	25	231
AL13	213	0.843294	0	0	2	3	25	44	71	41	25	2	213
mean	222.385	0.85829	0	0.0769231	0.230769	2.53846	34.0769	52.6923	52.8462	35.8462	22.4615	21.8462	222.615
SD	13.9077	0.00959269	0	0.27735	0.599145	3.40625	9.49966	10.7346	10.3267	6.66891	7.40062	9.53805	14.0863
CV (%)	6.25388	1.11765	0	360.555	259.629	134.186	27.8771	20.3722	19.5411	18.6043	32.948	43.6601	6.32763
NAL1	203	0.877529	0	0	0	0	0	77	52	35	27	12	203
NAL2	231	1.17561	0	0	0	0	0	0	0	0	31	200	231
NAL3	231	0.908762	0	0	0	0	0	21	101	69	32	8	231
NAL4	231	0.943255	0	0	0	0	0	13	85	69	27	37	231
NAL5	211	0.922464	0	0	0	0	0	15	98	47	28	23	211
NAL6	231	0.967873	0	0	0	0	0	0	63	91	47	30	231
NAL7	216	0.908781	0	0	0	0	0	34	92	31	50	9	216
NAL8	231	0.893688	0	0	0	0	3	60	63	59	19	27	231
NAL9	231	1.03347	0	0	0	0	0	0	18	69	87	57	231
NAL10	237	0.958786	0	0	0	0	0	2	43	128	60	4	237
NAL11	227	0.914061	0	0	0	0	2	56	51	66	17	35	227
mean	225.455	0.954934	0	0	0	0	0.454545	25.2727	60.5455	60.3636	38.6364	40.1818	225.455
SD	10.5959	0.084801	0	0	0	0	1.03573	27.63	32.5373	33.3145	20.8196	55.2681	10.5959
CV (%)	4.69979	8.8803	0	0	0	0	227.86	109.327	53.7402	55.1896	53.8859	137.545	4.69979

## Sheet: Raw_Data
																											GAP - difference between programmed and actually performed at each session (corresponging to programmed %1-RM)
Subject	1RM_PRE	1RM_POST	CMJ_PRE	CMJ_POST	T10m_PRE	T10m_POST	T20m_PRE	T20m_POST	Velocity_Week-1	Velocity_Week-8	Velocity_Loss_Session-1	Velocity_Loss_Session-2	Velocity_Loss_Session-3	Velocity_Loss_Session-4	Velocity_Loss_Session-5	Velocity_Loss_Session-6	Velocity_Loss_Session-7	Velocity_Loss_Session-8	Velocity_Loss_Session-9	Velocity_Loss_Session-10	Velocity_Loss_Session-11	Velocity_Loss_Session-12	Velocity_Loss_Session-13	Velocity_Loss_Session-14	Velocity_Loss_Session-15	Velocity_Loss_Session-16	50% 1-RM	50% 1-RM	60% 1-RM	60% 1-RM	70% 1-RM	70% 1-RM	70% 1-RM	70% 1-RM	75% 1-RM	75% 1-RM	75% 1-RM	75% 1-RM	80% 1-RM	80% 1-RM	80% 1-RM	80% 1-RM
AL1	97.7	104.5	40.3	46.9	1.73	1.7	3.03	3	1.12	0.69	9.18224	10.1884	12.0347	14.4054	12.9787	10.149	16.9586	13.202	8.09803	10.8173	14.7783	10.5794	5.63826	11.398	12.4184	2.8727	55.0661	48.8281	63.4615	64.0155	70.5434	66.6667	71.2871	67.2098	74.0741	73.7864	71.5564	74.1445	79.3037	79.6209	79.0216	80.3134
AL2	86	102.4	38.1	39.2	1.9	1.86	3.22	3.18	1.14	0.655	6.32489	15.4527	12.6071	7.54867	12.4778	12.6086	12.6021	16.9683	7.97096	12.9475	21.8168	18.424	4.76086	7.03839	8.84497	2.55333	52.1945	52.8302	65.7277	60.7477	65.3595	65.389	69.9638	73.1707	74.4797	79.1618	76.0369	77.7538	78.392	79.6646	80.3296	78.2698
AL3	95	100.4	37.1	38.4	1.88	1.86	3.19	3.16	1.14253	0.647277	6.59373		11.0417	14.0748	16.8965	15.8259	12.906		17.6393	26.9737	22.7877		5.96183	18.9382	16.2078	12.1119	50.2008	51.5118	61.3953	58.7678	68.6368	66	70.5645	70	77.0833	78.3546	76.3957	76	79.0216	80.9568	80.292	80.9249
AL4	90.3	101.2	38	42.8	1.89	1.87	3.18	3.16	1.11	0.678333	12.3147	14.0699	14.2276	17.6289	10.7552	10.6614	9.52143	14.1481	12.1678	16	18.2233	16.1324	8	5.59558	5.43882	4.46473	50.8671	52.1512	62.71	61.4035	66.6667	66.6667	69.9454	67.7966	75.7895	78.3898	74.5	76.4463	79.7	80.2534	80.9372	79.6731
AL5	59.7	71.9	37	40.6	1.89	1.85	3.2	3.15	1.13	0.662167	10.303	17.7995	12.196	7.90799	9.31424	12.8195	9.94299	17.529	11.0849	10.3793	17.8558	16.1199	3.28166	14.4034	14.8663	2.38597	50.2092	49.505	58.8235	60.0601	65.3188	64.6976	69.9708	70.3364	74.6269	73.8462	75.0853	74.4828	79.0514	78.3784	80.3443	80.9249
AL6	91.7	106	32.4	39.1	1.85	1.81	3.15	3.1	1.14253	0.656	10.7237	12.6073	7.51914	8.59557	8.10594	6.47956	7.68495	9.80506	5.99176	8.49033	14.1651	14.6969	7.38356	12.5417	13.8806	5.79887	48.8432	48.84	60.1156	61.4035	64.7118	69.2841	69.2841	70.6127	77.0833	74.4797	75.1566	77.0833	79.3037	80.3134	81.592	80.9477
AL7	66	76.4	34	37.6	1.9	1.88	3.22	3.19	1.10847	0.652167	13.1865	9.22309	12.7668	11.5106	12.1796	11.1747	7.04994	14.874	7.13421	9.25806	19.1305	21.826	9.14876	11.6353	10.0035	8.46423	50.1792	51.5298	61.3811	62.1118	64.0244	67.3575	69.241	69.9708	73.1364	77.748	75.1445	78.3784	84.8329	81.6327	80.9399	84.9934
AL8	74.7	81	38.1	41.4	1.83	1.81	3.13	3.1	1.11613	0.665	7.46006	12.7799	5.65216	8.8645	8.37881	11.222	9.21711	10.5568	5.01334	7.36077	3.87161	15.5259	6.53569	15.8542	15.5001	5.33515	51.5021	47.5382	58.0913	61.4152	66.0502	65.3266	69.2308	69.2308	73.7913	75.7576	70.5882	75.1515	78.3875	80.292	79.614	79.6915
AL9	81.3	88.8	39.3	41	1.8	1.79	3.08	3.06	1.10587	0.66	14.2428	16.741	15.5733	9.23902	8.56413	11.7883	7.54872	11.542	4.96018	7.55444	14.0747	16.2895	12.0034	10.9477	11.7493	9.97312	52.8634	53.4918	58.7544	61.3811	65.3753	72.3454	65.389	68.6391	75.1515	75.1515	73.14	73.2265	79.646	81.6327	80.9102	80.9399
AL10	81.6	91	30.4	31.3	1.98	1.97	3.33	3.31	1.12797	0.673333	8.31157	15.478	9.83954	12.2805	10.732	9.35908	14.2977	12.5429	8.62684	6.57308	6.49251	11.4149	3.75335	8.08886	9.21501	4.91152	51.5021	50.8167	59.4315	60.7735	67.3575	64.6766	71.2531	71.8563	73.1707	75.0939	74.4797	75.7396	79.6253	74.5052	79.0068	78.9779
AL11	120.5	125.8	39.4	42.2	1.87	1.85	3.17	3.15	1.14	0.653167	9.22399	10.9976	7.29578	11.1811	14.3728		16.2809	12.7823	11.8069	5.49134	4.2606	3.07249	7.96945		9.7573	6.58764	50.8772	50.7706	59.4439	62.9047	62.0915	66.8	72.8972	71.9016	71.8894	71.9101	76.3957	78.9981	78.3582	80.1	80.9249	79.6117
AL12	99.9	120	43.8	44.1	1.78	1.78	3.07	3.06	1.13	0.684446	8.73611	9.91734	10.3647	15.1075	5.39048	9.73359	10.0153	8.01317	8.37885	7.63942	9.0902	16.7635	5.00301	7.41149	9.61111	3.83923	52.8541	45.4995	62.0884	61.3953	65.3595	67.9522	71.8778	69.2718	74.4777	77.0677	75.7439	74.4681	79.661	82.2368	80.2733	79.661
AL13	67.4	83.7	37.7	39.4	1.87	1.85	3.19	3.15	1.14	0.676667	14	14.8277	13.7973	20.6697	13.3502	15.8937	11.3503	8.43286	8.26173	6.4667	14.4223	15.7367	8.23328	12.4906	12.5871	6.7304	51.4	50.1982	62.0783	62.0783	62.0957	65.9971	68.615	69.9301	69.9301	73.7913	74.5052	76.3889	81.5822	81.5851	78.6517	80.8989
mean	85.5231	96.3923	37.3538	40.3077	1.85923	1.83692	3.16615	3.13615	1.12719	0.665658	10.0464	13.3402	11.1474	12.2319	11.0382	11.4763	11.1828	12.5331	9.01036	10.4578	13.9207	14.7151	6.74409	11.3619	11.5446	5.84837	51.4276	50.2701	61.0387	61.4198	65.6609	66.8584	69.963	69.9944	74.2065	75.7337	74.5175	76.0201	79.7589	80.0901	80.2183	80.4483
SD	16.4726	16.1755	3.46641	3.7082	0.0631746	0.0631644	0.07741	0.0761072	0.013706	0.0135822	2.69846	2.83113	2.93356	4.00509	3.09247	2.64032	3.2418	3.05703	3.47111	5.75026	6.29812	4.67319	2.3966	3.90811	3.09673	2.93268	1.57532	2.21899	2.19598	1.27833	2.34781	2.10014	1.83288	1.66393	1.96513	2.22825	1.78182	1.7275	1.73886	1.97891	0.897157	1.6131
CV (%)	19.261	16.7809	9.27994	9.19974	3.39789	3.4386	2.44492	2.42677	1.21594	2.04042	26.86	21.2225	26.3162	32.7431	28.0161	23.0068	28.9892	24.3918	38.5235	54.9851	45.2428	31.7577	35.5363	34.3965	26.824	50.1452	3.06318	4.41413	3.59768	2.0813	3.57566	3.14117	2.61978	2.37723	2.64819	2.94222	2.39115	2.27242	2.18014	2.47085	1.1184	2.00514
NAL1	65.5	80.7	27	32	1.97	1.93	3.32	3.27	1.14	0.775333	9		16.9148	6	10.3913		8.6564	6	8.33133	6.94463	11.3758	5.5	3.30161	7.3202	6.93566	3.50771	50.7937	49.3	59.4354	58.8235	61.4035	61.7647	67.3499	66.6667	71.4286	69.9301	69.9301	70.028	72.9313	73.1364	72.5244	71.2329
NAL2	81.9	130.1	44.6	50.1	1.76	1.7	3.02	2.94	1.15	1.18233	10.0172	9.19636	9.88681	14.7509	5.32194	5.10845	7.78014	5.66179	5.83545	6.85381	5.93916	12.666	3.48335	6.76904	4.39683	2.08657	40.1606	40.1606	52.1921	46.1681	50.8475	49.4959	52.8233	48.1728	47.5096	48.8574	52.5424	54.1485	50.1901	52.8423	52.1739	51.1628
NAL3	55.9	75.6	27	34.9	1.99	1.93	3.33	3.25	1.11	0.876693	10.4905	15.8987	13.5859	14.2709	10.2718	12.7751	12.1682	13.4178	7.70522	8	10.9397	11.9027	4.36162	5.91651	7	3.96374	58.8235	55.4455	62.0438	60.7143	63.3803	62.5	67.9117	71.1744	66.0377	65.3188	68.6275	67.9612	67.2783	71.8954	69.5103	66.6667
NAL4	67.4	78.4	32.2	37.6	1.88	1.84	3.19	3.14	1.12253	0.819812	11.7227		8.37135	13.4757	18.8231	7.55726	5.14037	8.69439	4.12602	6.23232	6.97694	12.6896	2.10237	6.42973	3.86437	1.59657	50.7463	48.1586	57.4713	58.8235	63.4006	64.0466	64.6976	64.6976	65.3595	65.3595	66.6667	66.6667	70.5882	71.2401	69.2308	69.9482
NAL5	81.3	110.3	29.8	33.1	1.97	1.92	3.29	3.23	1.12157	0.867667	10.5804	8.33316	13.0081	12.0034	4.40958	9		8.59396	4.0319	7.21984	7.97485	9.67534	6.08644	5.95225	4.64015	1.16502	51.4801	52.1512	59.4796	60.0751	63.4146		66.6667	67.3077	69.8985	68.5841	68.5841	69.2737	74.4921	72.5275	69.9153	67.3469
NAL6	69.9	86.3	32.1	36.2	1.88	1.83	3.18	3.12	1.1165	0.901667	10.4406	16.07	8.73309	18.6715	10.2078	11.6374	5.30725	11.6818	6.6584	10.4315	8.42806	5.70073	2.6364	5.10691	5.76842	1.84417	50.8475	51.5021	58.0913	58.0913	64.0669	62.0783	62.0957	60.0751	64.0394	66.6667	65.3266	62.7262	66.6667	67.9612	66.0377	65.1163
NAL7	93.9	109.9	29.5	35.4	1.91	1.96	3.22	3.16	1.0726	0.93	6		7.95012	13.9199	10.3615	11.1858	13.2685	10.2685	7.92583	5.10016	2.01095	1.47153	0.31942	0.7795	3	0.28	52.0607	51.6685	60.0858	58.7618	66.0277	67.2451	71.1974	71.1974	70.5645	69.9301	68.6275	67.9612	73.1473	73.1473	61	57
NAL8	82.5	102.7	33.8	38.1	1.87	1.83	3.17	3.13	1.09	0.84	11.1748	17.2177	9.99786	13.2425	6.6728	8.70994	8.09773	9.48566	7.35004	6.47518	9.77443	10.5802	2.50043	5.07546	1	2.61775	52.1739	51.5337	62.1118	62.1118	64.0569	63.3803	66.6667	67.2854	72.5146	69.8985	69.8985	69.8985	76.3889	73.8255	73.1707	69.255
NAL9	67.8	91.5	33.8	41.5	1.89	1.79	3.19	3.07	1.07193	0.986667	11.2205	12.6545	7.87166	5.48423	5.9566	5.28791	7.61245	7.13097	4.08731	2	5.98351	8.53906	2.66672	3.42527	4.01747	4.63457	58.0205	45.5154	48.84	53.4759	53.528	54.1872	61.3811	56.1404	64.6831	62.1118	62.7353	56.1167	60.7424	62.7907	64.6707	64.0569
NAL10	64.2	83.3	40.3	42	1.77	1.74	3.05	3.01	1.1	0.972167	15.2205	14.9121	8.12312	8.4724	6.70088	8.56936	9.03258	11.1335	7.57353	4.97141	6.69309	6.23404	3.39098	5.95447	4.33578	5.94118	58.0762	59.4796	63.4391	58.104	59.4059	58.8235	68.75	68.0062	63.4082	65.3951	68.6695	65.3951	64.0394	62.0525	60.7477	60.7477
NAL11	84.5	101.4	31.4	38.9	1.94	1.89	3.25	3.19	1.11094	0.807833	7.95143	9.99348	12.0662	9.96797	7.50627	5.07647	4.9453	6.2706	7.13571	6.29391	8.00983	6.79939	4.2163	4.6816	1.84354	1.83691	50.8475	49.5283	59.453	58.1395	63.3803	60.7424	68.6499	65.3595	72.5624	72.5624	70.5623	73.1429	74.4797	73.8328	72.4947	70.6127
mean	72.5254	88.8916	31.2722	35.0009	1.86946	1.84159	2.98103	2.93439	1.06116	0.853747	10.7608	12.8594	11.0113	13.2488	10.1453	9.81359	10.4334	10.0051	8.82445	9.32703	10.213	10.5496	5.81676	7.9452	7.19101	6.13718	45.0069	43.6676	50.6768	49.862	53.1783	52.028	56.6147	55.7228	57.6304	57.537	57.9186	57.3813	59.6159	59.9851	58.1221	56.9438
SD	24.9973	30.9162	10.4998	11.3908	0.57818	0.584361	0.751167	0.73856	0.263366	0.378878	4.87046	4.4602	4.91975	6.46899	5.94597	4.85126	5.95701	4.59621	7.70859	11.5522	9.28573	6.87557	7.7028	7.34613	5.92625	11.1506	18.6445	17.6556	20.6129	20.7916	21.7174	22.4466	23.4961	23.5961	24.3471	24.0858	24.1789	24.1838	25.5355	25.3574	25.1168	24.3562
CV (%)	34.467	34.7797	33.5755	32.5444	30.9276	31.7313	25.1982	25.1691	24.8187	44.3783	45.261	34.6844	44.6791	48.8271	58.608	49.4341	57.0958	45.9386	87.355	123.857	90.9209	65.174	132.424	92.46	82.4119	181.689	41.4259	40.4317	40.6753	41.6983	40.8389	43.1433	41.5018	42.3455	42.247	41.8615	41.7463	42.1458	42.8334	42.2728	43.2138	42.7724
